# Supplementary material for: Planning Marine Reserve Networks for Both Feature Representation and Demographic Persistence Using Connectivity Patterns
Source: PLoS One. 2016 May 11;11(5):e0154272. doi: 10.1371/journal.pone.0154272 (PMC4864080; doi:10.1371/journal.pone.0154272)
Supplement: S2 Table — Numerical elements defining the recruitment matrix R*. The elements r (for the row) and c (for the column) of [R*]rc show the number of larvae that would travel from an unprotected reef r to reef c (regardless of the protection status of reef c). (XLSX) [file pone.0154272.s003.xlsx]

## Sheet: R_ij
96.0331	40.0877	77.7459	80.684	76.6139	16.0159	19.1158	22.8359	31.7577	60.2813	69.0762	71.9952	61.8249	57.3981	57.275	45.3884	48.1988	55.7569	55.4983	20.6861	28.9169	22.5759	29.287	55.9159	25.2946	26.2661	84.1784	54.2163	54.1373	29.7516	25.8308	69.6135	22.3537	68.0294	74.1418	90.0045
460.521	1103.21	410.408	407.933	443.772	110.93	128.815	132.456	673.675	299.031	358.577	372.583	338.517	278.644	431.286	229.213	235.882	269.093	267.614	135.945	188.181	140.773	243.422	271.126	125.712	163.855	453.687	260.1	259.724	176.81	148.786	365.983	120.185	331.056	362.009	461.041
377.972	173.684	466.878	338.692	305.942	96.1516	114.787	101.627	129.613	339.658	298.432	308.443	263.903	278.84	322.432	260.102	267.507	276.069	275.705	124.221	173.64	135.411	171.938	304.126	123.771	157.618	334.91	277.412	282.866	178.097	153.919	413.412	103.313	319.387	337.2	355.816
532.184	234.221	459.512	633.425	551.196	97.4423	116.685	179.266	198.021	400.294	542.081	565.164	484.747	431.861	323.331	303.385	331.966	415.384	412.699	126.88	176.074	140.296	169.229	387.283	193.795	162.488	569.047	395.678	388.944	186.263	164.399	426.912	174.664	512.048	558.461	553.703
119.59	60.2988	98.2298	130.442	149.902	20.3827	24.3812	42.0972	53.0941	82.4998	120.796	124.995	113.523	91.4521	71.4146	62.4773	68.4511	87.5024	86.8584	26.4678	36.8464	29.1498	36.5	79.8462	42.4395	33.8127	136.431	82.5918	80.7587	38.6407	33.9797	89.6204	39.8187	107.33	116.034	127.55
31.5856	19.0435	39.0042	29.1347	25.752	189.391	157.796	12.607	12.2956	44.2458	27.1783	27.5829	24.3658	31.7578	47.0036	53.357	46.205	33.025	33.2702	143.903	104.767	124.884	83.8835	41.9714	21.7025	111.512	28.0576	35.8157	37.9	95.2823	97.9117	43.0735	14.8707	31.4616	31.0337	29.7324
157.543	92.4135	194.589	145.797	128.728	659.426	791.457	62.7808	60.2357	221.894	136.235	138.213	122.182	159.241	231.034	267.196	231.349	165.554	166.776	719.518	523.201	617.764	393.081	210.469	106.931	558.889	140.143	179.493	189.948	477.044	482.128	215.299	73.6637	157.773	155.524	148.39
82.568	41.6897	75.5822	98.2691	97.5123	23.1136	27.5432	347.228	45.0818	86.0749	114.779	110.135	127.671	122.68	52.2509	79.9178	91.9673	120.822	120.364	30.296	38.7493	35.0468	30.601	95.9684	179.381	38.7539	91.1805	114.033	108.15	45.4647	44.4453	75.6151	262.204	110.43	104.114	86.3941
40.2889	74.3959	33.8224	38.0868	43.1515	7.9095	9.27223	15.8178	121.831	25.2931	35.0882	36.086	34.7418	26.3475	31.7448	19.0582	20.2835	25.1905	25.0039	9.86604	13.7814	10.4008	16.9405	23.6098	12.9324	12.1351	42.1524	23.8143	23.3922	13.3565	11.3604	29.9492	13.5516	30.9265	33.5955	41.4994
184.615	79.719	213.965	185.861	161.864	68.7097	82.456	72.9065	61.0589	294.106	179.74	181.263	161.888	204.882	164.484	221.286	231.6	209.452	210.31	90.1143	122.892	100.964	104.479	257.809	99.7419	116.123	172.306	220.713	230.785	134.446	120.199	236.685	78.1835	209.09	203.946	178.121
322.115	145.555	286.25	383.242	360.867	64.264	77.0843	148.031	128.975	273.68	447.82	429.318	395.926	335.148	198.725	212.869	238.349	319.363	316.745	84.1145	115.633	93.9759	106.461	276.22	156.992	108.248	350.548	297.941	288.117	125.125	112.208	273.34	144.003	381.46	391.197	335.696
234.879	105.81	206.982	279.538	261.244	45.6291	54.7122	99.3741	92.7988	193.093	300.356	313.301	267.613	228.726	144.11	148.89	165.766	218.422	216.721	59.6474	82.2363	66.4558	76.6363	192.677	105.652	76.6745	255.619	204.846	198.948	88.4415	78.9562	196.201	96.587	265.031	278.286	244.976
739.075	352.264	648.915	878.55	869.403	147.696	177.225	422.107	327.371	631.911	1014.98	980.602	1148.01	825.318	451.086	500.081	565.788	784.038	777.037	193.625	265.04	217.203	241.457	649.95	422.081	249.511	819.733	723.058	692.353	289.269	261.437	620.454	402.668	888.807	889.348	776.307
19.7206	8.33362	19.7058	22.4953	20.1293	5.53267	6.63848	11.6574	7.13551	22.9849	24.6931	24.0877	23.7201	32.9946	13.8085	19.4396	22.2648	31.3443	31.0642	7.27807	9.76143	8.25787	8.1812	24.9582	14.4877	9.3953	20.209	28.8284	27.4134	10.9698	10.1134	20.2167	12.1767	27.7679	25.3941	19.9232
40.2148	26.3602	46.5667	34.4186	32.1233	16.7345	19.6829	10.1466	17.5694	37.7102	29.9219	31.0151	26.4944	28.2192	67.4281	31.7286	30.5161	28.1857	28.1979	20.9543	29.2273	21.9479	33.7514	33.0636	12.8496	25.5748	35.2798	28.8688	29.8564	27.6141	23.1816	45.876	10.4144	31.9041	33.6491	37.7424
174.5	76.71	205.69	176.837	153.882	104.017	124.645	84.977	57.756	277.794	175.501	175.46	160.83	217.53	173.733	369.209	319.642	227.223	229.047	136.892	178.977	156.268	134.148	284.054	131.752	176.469	163.026	247.117	261.254	206.753	192.046	231.226	96.132	205.959	196.45	168.249
282.352	120.285	322.336	294.832	256.891	137.248	164.443	149.003	93.6615	443.006	299.423	297.653	277.257	379.624	254.603	487.043	562.569	397.558	400.898	180.619	236.59	206.412	181.427	482.206	224.867	232.799	269.09	433.015	456.89	272.793	254.962	357.44	167.1	351.318	330.918	274.949
8.25507	3.46806	8.40732	9.3239	8.29955	2.47929	2.9741	4.94737	2.93983	10.1256	10.1397	9.91236	9.71032	13.507	5.94334	8.7503	10.0477	14.2181	14.0905	3.26233	4.35568	3.70884	3.59713	11.1445	6.363	4.21081	8.37849	13.0463	12.365	4.92159	4.55644	8.72864	5.23893	11.5337	10.5561	8.29861
96.4557	40.4873	98.5623	108.744	96.7103	29.3202	35.1702	57.8565	34.2546	119.351	118.052	115.454	112.97	157.14	69.7982	103.543	118.94	165.407	166.905	38.5816	51.4735	43.8757	42.4053	131.66	74.8542	49.7971	97.7289	154.477	146.328	58.2117	53.928	102.54	61.4072	134.521	123.161	96.8787
259.276	148.324	320.257	241.104	212.528	914.569	1094.26	105.021	97.4744	368.803	226.085	229.158	203.011	265.509	374.057	446.285	386.451	276.179	278.238	1203.66	858.302	1030.34	609.045	350.84	178.686	932.408	231.098	299.56	316.987	796.953	804.427	355.252	123.201	262.196	257.919	244.42
489.338	277.201	604.401	451.729	399.453	898.966	1074.28	181.354	183.829	679.045	419.62	426.56	375.183	480.783	704.41	787.776	683.438	497.842	501.178	1158.81	1625.09	1211.07	1007.37	634.999	292.571	1390.68	435.13	537.437	568.754	1311.29	1135.87	668.136	207.25	483.845	479.642	460.875
46.3587	25.1632	57.1947	43.6775	38.3472	130.033	153.922	19.904	16.8351	67.6969	41.3827	41.8291	37.3102	49.3551	64.1888	83.4649	72.3543	51.4402	51.8395	168.803	146.96	197.2	95.3223	65.0979	34.1219	168.983	41.554	55.8858	59.1106	148.071	153.896	63.8284	23.4601	48.1802	47.0921	43.8103
43.9528	31.8005	53.0763	38.5044	35.0927	63.8337	71.5791	12.7015	20.0401	51.1986	34.2626	35.2538	30.3128	35.7361	72.1411	52.3652	46.4791	36.4624	36.617	72.9249	89.3397	69.6659	144.123	45.8842	18.6876	77.1264	38.5465	38.6519	40.6975	73.1701	62.4579	56.0436	13.862	38.1733	39.1075	41.1936
79.4105	33.5178	88.8411	83.3867	72.6457	30.2245	36.2681	37.6944	26.4301	119.552	84.1231	83.8749	77.2142	103.165	66.8764	104.928	116.902	106.901	107.584	39.7527	53.2916	45.0219	43.4205	136.384	52.7299	51.3174	76.0745	114.737	120.966	59.866	54.7552	96.9099	40.9516	98.7564	93.4931	77.5819
105.125	45.4798	105.807	122.109	112.996	45.7352	53.9231	206.187	42.3664	135.355	139.918	134.592	146.74	175.249	76.0585	142.425	159.533	178.615	178.997	59.2494	71.8543	69.0599	51.7514	154.31	399.116	74.4207	110.133	177.312	171.762	86.8113	88.4027	111.537	264.613	148.38	136.091	107.097
129.741	70.4533	160.141	121.682	106.997	279.295	334.965	52.9422	47.2484	187.29	114.661	116.089	103.097	135.073	179.917	226.724	196.294	140.483	141.526	367.453	405.929	406.479	253.847	178.485	88.4496	474.353	116.093	152.339	161.21	404.276	378.228	178.438	61.5856	133.162	130.685	122.522
61.8283	29.0071	50.5978	63.3666	64.1968	10.4496	12.4897	18.5223	24.4046	41.3242	55.2143	57.5492	50.3655	43.2026	36.9056	31.1451	33.7388	41.5652	41.301	13.5424	18.8863	14.8632	18.8651	39.3444	19.4636	17.2628	70.5354	39.6808	39.1195	19.6638	17.2042	45.878	17.7872	51.2393	55.947	65.9329
31.4582	13.1373	33.109	34.8074	30.7011	10.5375	12.637	18.2996	10.8919	41.8166	37.0724	36.4327	35.0955	48.6859	23.8568	37.2953	42.8896	51.1293	51.5727	13.8677	18.4278	15.7914	14.9439	46.8775	24.755	17.8951	31.3471	55.7217	52.6473	20.9332	19.4406	35.0355	19.7368	42.8782	39.4788	31.3327
8.81382	3.68079	9.47251	9.6002	8.42306	3.12874	3.75228	4.86969	3.00193	12.2685	10.059	9.92808	9.42908	12.99	6.92284	11.0631	12.6977	13.5968	13.7071	4.11741	5.47185	4.68648	4.41493	13.8672	6.72847	5.31346	8.6711	14.772	15.6346	6.21458	5.76112	10.1357	5.28669	11.7288	10.8735	8.72329
66.567	34.4364	81.9638	63.1829	55.3869	108.099	129.509	28.1339	23.5561	98.2228	60.0356	60.6547	54.1408	71.4374	87.9954	120.323	104.19	74.376	74.9396	142.265	173.376	161.337	109.087	94.3163	46.7355	183.124	59.9003	80.7201	85.407	214.867	179.176	91.8011	32.6655	69.9143	68.285	63.0235
56.843	28.5013	69.6706	54.8486	47.904	109.254	128.735	27.0503	19.7058	86.3689	52.9518	53.258	48.1262	64.7761	72.6545	109.924	95.7765	67.7241	68.2819	141.235	147.71	164.923	91.5831	84.8441	46.8087	168.505	51.5451	73.7303	77.8717	176.227	211.329	78.3671	32.0836	61.9644	59.8981	54.0015
52.4333	23.9959	64.0494	48.7504	43.2448	16.4508	19.6765	15.7518	17.7813	58.2105	44.1504	45.2975	39.0929	44.3203	49.213	45.3001	45.9582	44.4058	44.4383	21.3485	29.7387	23.4122	28.1274	51.3972	20.2141	27.2095	47.0471	45.4799	46.8921	30.9039	26.8231	72.3328	16.3758	49.0548	50.458	49.6433
111.414	52.1437	105.916	131.983	127.142	37.5824	44.5489	361.439	53.2407	127.239	153.914	147.56	167.885	176.644	73.9271	124.625	142.171	176.364	176.101	48.9915	61.0418	56.9422	46.0368	143.72	317.338	62.1424	120.701	169.537	161.848	72.7662	72.6665	108.363	478.642	154.057	143.184	115.426
208.594	88.3626	201.437	238.035	210.833	48.9157	58.699	93.6479	74.748	209.342	250.825	249.093	227.975	247.815	139.326	164.261	183.887	238.865	237.327	64.1425	87.6707	71.9429	77.9926	213.22	109.472	82.6621	213.905	226.589	220.899	95.8126	86.3391	199.697	94.7759	294.46	269.281	211.266
20.4017	8.67129	19.0857	23.2982	20.4551	4.33011	5.19269	7.92353	7.28697	18.3246	23.0842	23.4722	20.4715	20.3383	13.1873	14.0606	15.5442	19.6194	19.4997	5.66242	7.79944	6.31052	7.17054	18.1151	9.01063	7.28026	20.9601	18.7225	18.3783	8.39806	7.48991	18.434	7.90508	24.1659	26.4255	20.7293
818.166	364.82	665.305	763.097	742.799	137.047	163.672	217.204	297.36	528.699	654.396	682.591	590.317	527.125	488.637	397.811	426.652	509.519	506.707	177.268	247.573	193.94	249.515	496.587	234.247	225.48	816.005	490.875	487.069	256.054	223.071	599.133	210.519	626.326	684.791	872.967
