# Supplementary material for: Planning Marine Reserve Networks for Both Feature Representation and Demographic Persistence Using Connectivity Patterns
Source: PLoS One. 2016 May 11;11(5):e0154272. doi: 10.1371/journal.pone.0154272 (PMC4864080; doi:10.1371/journal.pone.0154272)
Supplement: S3 Table — Numerical elements defining the recruitment matrix R. The elements r (for the row) and c (for the column) of [R]rc shows the number of additional larvae that would travel from reef r to reef c, if reef r were protected, above the number that would travel between these two reefs in this direction if reef r were unprotected. (XLSX) [file pone.0154272.s004.xlsx]

## Sheet: Sheet1
49.9772	20.8623	40.4603	41.9893	39.8712	8.33495	9.94819	11.8842	16.5272	31.3714	35.9484	37.4675	32.1747	29.871	29.8069	23.6209	25.0835	29.0169	28.8823	10.7654	15.0488	11.7489	15.2415	29.0996	13.1638	13.6693	43.8079	28.2151	28.174	15.4832	13.4428	36.228	11.6332	35.4037	38.5847	46.8399
239.663	574.13	213.583	212.295	230.946	57.7297	67.0376	68.9326	350.592	155.621	186.61	193.899	176.17	145.011	224.449	119.286	122.757	140.041	139.271	70.7482	97.9325	73.2605	126.681	141.098	65.4228	85.2727	236.107	135.361	135.165	92.0151	77.4309	190.464	62.5463	172.287	188.395	239.934
196.703	90.3883	242.971	176.261	159.217	50.0389	59.7372	52.8883	67.453	176.764	155.309	160.519	137.34	145.113	167.799	135.362	139.215	143.671	143.482	64.6468	90.3653	70.47	89.4795	158.272	64.4124	82.0269	174.293	144.37	147.208	92.6845	80.1022	215.147	53.7659	166.215	175.485	185.173
276.958	121.893	239.138	329.645	286.852	50.7106	60.7248	93.2931	103.054	208.32	282.108	294.121	252.271	224.748	168.267	157.887	172.761	216.173	214.775	66.0308	91.632	73.0126	88.0695	201.549	100.854	84.5616	296.142	205.918	202.413	96.9342	85.5563	222.172	90.898	266.479	290.633	288.157
62.2366	31.3805	51.1205	67.8845	78.0116	10.6075	12.6884	21.9081	27.6311	42.9343	62.8641	65.0497	59.0792	47.5932	37.1654	32.5143	35.6231	45.5377	45.2026	13.7743	19.1755	15.1701	18.9952	41.5533	22.0863	17.5967	71.0012	42.9822	42.0282	20.1093	17.6836	46.64	20.7223	55.8562	60.3861	66.3794
16.4377	9.91058	20.2985	15.1622	13.4018	98.5621	82.1199	6.56089	6.39884	23.0263	14.144	14.3546	12.6804	16.5273	24.4614	27.7679	24.0459	17.1868	17.3144	74.8895	54.5224	64.9917	43.6544	21.8427	11.2943	58.0325	14.6017	18.6391	19.7238	49.5865	50.9549	22.4162	7.73897	16.3732	16.1505	15.4733
81.9881	48.0936	101.267	75.875	66.9924	343.177	411.888	32.6722	31.3477	115.477	70.8992	71.9286	63.5855	82.8715	120.234	139.053	120.398	86.1573	86.793	374.449	272.282	321.495	204.566	109.532	55.6486	290.855	72.9328	93.4114	98.8523	248.262	250.908	112.045	38.3359	82.1077	80.9372	77.2246
42.9698	21.696	39.3343	51.1409	50.7471	12.0287	14.3339	180.703	23.4613	44.7948	59.7331	57.3162	66.442	63.8446	27.1922	41.5906	47.8613	62.8779	62.6396	15.7666	20.1658	18.239	15.9253	49.9436	93.353	20.1682	47.4519	59.3447	56.2833	23.6606	23.1301	39.3514	136.455	57.4696	54.1827	44.961
20.967	38.7169	17.6017	19.821	22.4568	4.11624	4.82543	8.23183	63.4029	13.163	18.2605	18.7798	18.0802	13.7117	16.5206	9.91821	10.5559	13.1096	13.0125	5.13445	7.17209	5.41276	8.81611	12.287	6.73025	6.31532	21.9368	12.3934	12.1737	6.95093	5.91213	15.5861	7.05249	16.0947	17.4837	21.597
96.0765	41.4871	111.351	96.7251	84.2366	35.7577	42.9115	37.9418	31.7761	153.058	93.5396	94.3326	84.2491	106.624	85.6	115.161	120.528	109.002	109.449	46.897	63.9553	52.5434	54.3728	134.168	51.9074	60.4324	89.6711	114.863	120.104	69.9678	62.5537	123.175	40.688	108.814	106.137	92.6972
167.634	75.7493	148.97	199.446	187.801	33.4441	40.116	77.0379	67.121	142.428	233.053	223.424	206.047	174.417	103.42	110.781	124.041	166.202	164.839	43.7746	60.1775	48.9066	55.4043	143.75	81.7015	56.3341	182.431	155.054	149.941	65.117	58.395	142.251	74.9416	198.518	203.586	174.702
122.235	55.0652	107.717	145.476	135.956	23.7462	28.4731	51.716	48.2941	100.489	156.31	163.047	139.271	119.033	74.9972	77.4851	86.2676	113.67	112.785	31.0415	42.7972	34.5847	39.8829	100.272	54.9834	39.9027	133.029	106.606	103.536	46.0264	41.0901	102.106	50.2655	137.927	144.825	127.49
384.627	183.324	337.706	457.212	452.452	76.8634	92.2309	219.672	170.369	328.857	528.211	510.322	597.444	429.509	234.753	260.251	294.446	408.027	404.383	100.766	137.931	113.036	125.658	338.245	219.658	129.85	426.603	376.292	360.312	150.54	136.056	322.895	209.555	462.551	462.832	404.003
10.2629	4.33696	10.2552	11.7069	10.4756	2.8793	3.45478	6.0667	3.71344	11.9617	12.8507	12.5357	12.3444	17.1709	7.18618	10.1167	11.587	16.3121	16.1664	3.78763	5.08002	4.29753	4.25763	12.9886	7.53964	4.88948	10.5171	15.0028	14.2664	5.70887	5.26319	10.5211	6.33698	14.4509	13.2155	10.3683
20.9284	13.7183	24.2341	17.912	16.7175	8.70893	10.2433	5.28046	9.14341	19.6251	15.5719	16.1408	13.7882	14.6858	35.0907	16.5121	15.8811	14.6683	14.6747	10.905	15.2104	11.4221	17.5648	17.2069	6.68715	13.3095	18.3602	15.0238	15.5378	14.3709	12.0641	23.8746	5.41983	16.6035	17.5116	19.6418
90.813	39.9212	107.045	92.0287	80.0827	54.1324	64.8673	44.2235	30.0572	144.569	91.3339	91.3124	83.6986	113.206	90.4135	192.143	166.347	118.251	119.2	71.2411	93.1427	81.3245	69.8128	147.827	68.5662	91.8375	84.8412	128.604	135.961	107.598	99.9438	120.334	50.0287	107.185	102.236	87.5595
146.941	62.5985	167.749	153.436	133.69	71.4263	85.5789	77.5437	48.743	230.548	155.825	154.904	144.289	197.563	132.5	253.465	292.77	206.896	208.634	93.9974	123.126	107.42	94.4176	250.948	117.025	121.153	140.039	225.349	237.773	141.966	132.686	186.018	86.9614	182.832	172.215	143.088
4.29608	1.80484	4.37531	4.85231	4.31923	1.29027	1.54777	2.5747	1.52994	5.26956	5.27685	5.15856	5.05342	7.02926	3.09302	4.55381	5.229	7.39936	7.33294	1.69777	2.26677	1.93015	1.87201	5.79979	3.31141	2.19138	4.36031	6.78953	6.43494	2.56128	2.37125	4.54254	2.72643	6.00234	5.49358	4.31874
50.1972	21.0703	51.2935	56.5924	50.3297	15.2587	18.3032	30.1095	17.8267	62.1122	61.4365	60.0842	58.7917	81.7785	36.3242	53.8855	61.8982	86.0805	86.8601	20.0785	26.7877	22.8336	22.0684	68.5183	38.9554	25.9152	50.8598	80.3926	76.1514	30.2944	28.0651	53.3634	31.9574	70.0071	64.095	50.4173
134.932	77.1902	166.667	125.475	110.603	475.957	569.47	54.6548	50.7273	191.932	117.659	119.258	105.65	138.175	194.666	232.254	201.116	143.728	144.8	626.407	446.675	536.206	316.957	182.583	92.9912	485.241	120.267	155.896	164.966	414.748	418.638	184.879	64.1161	136.451	134.225	127.2
254.66	144.26	314.54	235.088	207.882	467.837	559.075	94.3798	95.6678	353.387	218.378	221.989	195.252	250.208	366.587	409.972	355.673	259.085	260.822	603.065	845.726	630.263	524.254	330.465	152.259	723.733	226.449	279.692	295.989	682.416	591.124	347.709	107.856	251.801	249.614	239.847
24.1258	13.0954	29.7651	22.7305	19.9566	67.6715	80.1037	10.3584	8.76128	35.2306	21.5363	21.7686	19.4168	25.6852	33.4049	43.4365	37.6544	26.7703	26.9782	87.8481	76.4804	102.626	49.6074	33.878	17.7576	87.9417	21.6254	29.0839	30.7622	77.0588	80.0902	33.2174	12.209	25.0738	24.5075	22.7996
22.8738	16.5495	27.6218	20.0384	18.2628	33.2202	37.251	6.61006	10.4292	26.6446	17.8308	18.3467	15.7753	18.5977	37.5434	27.2518	24.1885	18.9757	19.0561	37.9514	46.4939	36.2553	75.0039	23.8789	9.72537	40.1379	20.0603	20.1151	21.1797	38.079	32.5042	29.166	7.21404	19.866	20.3522	21.4379
41.3266	17.4432	46.2344	43.3959	37.8061	15.7293	18.8745	19.6168	13.7547	62.217	43.7791	43.6499	40.1836	53.689	34.8036	54.6064	60.8375	55.6331	55.9888	20.688	27.7339	23.4302	22.5968	70.9766	27.4416	26.7065	39.5905	59.7111	62.953	31.1553	28.4955	50.4336	21.3119	51.3945	48.6554	40.375
54.709	23.6684	55.0637	63.5474	58.8049	23.8014	28.0625	107.303	22.0482	70.4409	72.8158	70.0437	76.3661	91.2027	39.5821	74.1203	83.0235	92.9544	93.1533	30.8344	37.3942	35.9399	26.9323	80.3054	207.707	38.7298	57.3148	92.2762	89.388	45.1781	46.0063	58.0457	137.709	77.2197	70.8243	55.7349
67.5194	36.6651	83.3402	63.3256	55.6833	145.35	174.321	27.552	24.5889	97.4691	59.6718	60.4147	53.6533	70.2945	93.6319	117.991	102.155	73.1099	73.6525	191.229	211.252	211.539	132.106	92.8868	46.0307	246.861	60.4169	79.2798	83.8963	210.392	196.836	92.8622	32.0502	69.3	68.0105	63.7623
32.1765	15.0958	26.332	32.977	33.4091	5.43815	6.49984	9.63931	12.7006	21.5058	28.7344	29.9496	26.2111	22.4834	19.2063	16.2085	17.5582	21.6313	21.4938	7.04772	9.82878	7.73508	9.81774	20.4755	10.1292	8.98388	36.7078	20.6506	20.3585	10.2334	8.95335	23.8757	9.25679	26.6658	29.1158	34.3126
16.3714	6.83689	17.2305	18.1143	15.9774	5.48392	6.57653	9.52341	5.66834	21.762	19.2931	18.9602	18.2643	25.337	12.4155	19.4091	22.3205	26.6086	26.8393	7.21697	9.59016	8.2181	7.77705	24.3959	12.8829	9.31292	16.3136	28.9985	27.3985	10.894	10.1172	18.2331	10.2714	22.3146	20.5454	16.3061
4.58686	1.91554	4.92966	4.99611	4.3835	1.62825	1.95275	2.53427	1.56226	6.38473	5.23486	5.16674	4.90706	6.76022	3.60276	5.75744	6.60808	7.07603	7.1334	2.14277	2.84764	2.43893	2.2976	7.21673	3.50161	2.76522	4.51259	7.6876	8.13653	3.23417	2.99819	5.27477	2.75129	6.10389	5.65874	4.53975
34.6426	17.9213	42.6553	32.8815	28.8243	56.2568	67.3988	14.6413	12.259	51.1168	31.2436	31.5657	28.1758	37.1772	45.7943	62.618	54.2225	38.7065	38.9998	74.0369	90.2279	83.9625	56.7705	49.0838	24.3219	95.3011	31.1731	42.0081	44.4472	111.82	93.2465	47.7749	16.9997	36.3846	35.5367	32.7985
29.5821	14.8325	36.2578	28.5441	24.9301	56.8575	66.9957	14.0774	10.2553	44.9479	27.557	27.7164	25.0457	33.7106	37.8106	57.2063	49.8437	35.2448	35.5351	73.501	76.8707	85.8288	47.6614	44.1543	24.36	87.6928	26.8249	38.3705	40.5257	91.7113	109.979	40.7836	16.6969	32.2473	31.172	28.1033
27.2872	12.4879	33.3324	25.3705	22.5053	8.56128	10.24	8.19749	9.25368	30.2937	22.9766	23.5736	20.3446	23.0651	25.6113	23.5749	23.9174	23.1095	23.1265	11.1101	15.4765	12.1841	14.638	26.748	10.5198	14.1603	24.4841	23.6685	24.4034	16.0829	13.9592	37.6432	8.52227	25.529	26.2592	25.8352
57.9816	27.1365	55.1207	68.6862	66.167	19.5585	23.184	188.099	27.7074	66.2175	80.0995	76.7926	87.3701	91.9286	38.4729	64.8571	73.9881	91.783	91.6458	25.496	31.7672	29.6337	23.9583	74.7945	165.148	32.34	62.8151	88.2298	84.2284	37.8688	37.8169	56.3937	249.093	80.1741	74.5152	60.0698
108.556	45.9854	104.831	123.878	109.721	25.4566	30.548	48.7359	38.9001	108.945	130.534	129.632	118.642	128.967	72.5076	85.4842	95.6978	124.309	123.509	33.3809	45.6253	37.4403	40.5887	110.963	56.9711	43.0188	111.32	117.921	114.959	49.8625	44.9324	103.926	49.323	153.242	140.138	109.946
10.6174	4.51269	9.93252	12.1248	10.6452	2.25347	2.70237	4.12354	3.79226	9.53642	12.0134	12.2153	10.6537	10.5844	6.8629	7.31739	8.08947	10.2103	10.148	2.94682	4.05896	3.2841	3.73167	9.42739	4.68929	3.78877	10.908	9.74348	9.56436	4.3705	3.89788	9.59336	4.11394	12.5764	13.7523	10.7879
425.788	189.859	346.236	397.129	386.565	71.3216	85.1777	113.037	154.751	275.144	340.559	355.232	307.211	274.325	254.295	207.028	222.037	265.162	263.699	92.2531	128.841	100.93	129.852	258.432	121.906	117.344	424.663	255.46	253.479	133.255	116.09	311.799	109.558	325.951	356.377	454.307
